# Supplementary material for: Cryptic terrestrial fungus-like fossils of the early Ediacaran Period
Source: Nat Commun. 2021 Jan 28;12:641. doi: 10.1038/s41467-021-20975-1 (PMC7843733; doi:10.1038/s41467-021-20975-1)
Supplement: Supplementary file 7 — Source Data [file 41467_2021_20975_MOESM7_ESM.xlsx]

## Sheet: Figure 6c
		R3/2														Reference	Notes
		Value 1	Value 2	Value 3	Value 4	Value 5	Value 6	Value 7	Value 8	Value 9	Minimun	Maximun	Median	25th percentile	75th Percentile
	Extant organisms
	Archaea	—	—	—	—	—	—	—	—	—	0.798	0.949	0.933	0.892	0.946	Bonneville et al., 2020	Data measured from figure 5 in Bonneville et al., 2020 using Image J
	Cyanobacteria	—	—	—	—	—	—	—	—	—	0.597	0.712	0.649	0.607	0.678	Bonneville et al., 2020	Data measured from figure 5 in Bonneville et al., 2020 using Image J
	Eukaryotes	—	—	—	—	—	—	—	—	—	0.297	0.522	0.427	0.34	0.457	Bonneville et al., 2020	Data measured from figure 5 in Bonneville et al., 2020 using Image J
	Fungi	—	—	—	—	—	—	—	—	—	0.322	0.641	0.461	0.401	0.494	Bonneville et al., 2020	Data measured from figure 5 in Bonneville et al., 2020 using Image J
	Fossils
	Algae	—	—	—	—	—	—	—	—	—	0.3	0.62	—	—	—	Igisu et al., 2014	Data from text in Igisu et al., 2014; N = 1543 spot analyses in three specimens
	Prokaryotic coccoids (Glenobotrydion)	0.223	0.32	0.421	—	—	—	—	—	—	0.22	0.42	0.32	0.22	0.42	Igisu et al., 2009	Data measured from figure 5 in Igisu et al., 2009 using Image J; N = 3 specimens
	Prokaryotic filaments (Cephalophytarion)	0.24	0.275	0.383	0.407	—	—	—	—	—	0.24	0.407	0.33	0.25	0.4	Igisu et al., 2009	Data measured from figure 5 in Igisu et al., 2009 using Image J; N = 4 specimens
	Prokaryotes (Aggregated orgnisms)	0.411	0.414	0.474	0.473	0.514	—	—	—	—	0.41	0.51	0.47	0.41	0.49	Igisu et al., 2009	Data measured from figure 5 in Igisu et al., 2009 using Image J; N = 5 specimens
	Fungal fossils	—	—	—	—	—	—	—	—	—	0.139	0.527	0.336	0.293	0.405	Bonneville et al., 2020	Data measured from figure 5 in Bonneville et al., 2020 using Image J
	Doushantuo Filaments	0.21	0.31	0.12	0.15	0.1	0.16	0.29	0.29	0.29	0.1	0.31	0.21	0.133432	0.285714	This study	N = 9 spot analyses in two filaments
	References
	Bonneville, S. et al. Molecular identification of fungi microfossils in a Neoproterozoic shale rock. Sci. Adv. 6, eaax7599 (2020).
	Igisu, M. et al. Micro-FTIR spectroscopic signatures of bacterial lipids in Proterozoic microfossils. Precambrian Res. 173, 19–26 (2009).
	Igisu, M. et al. FTIR microspectroscopy of Ediacaran phosphatized microfossils from the Doushantuo Formation, Weng'an, South China. Gondwana Res. 25, 1120–1138 (2014).
